# Supplementary material for: Advancing the future of equitable access to health care: recommendations from international health care leaders
Source: Health Aff Sch. 2024 Aug 9;2(8):qxae094. doi: 10.1093/haschl/qxae094 (PMC11332265; doi:10.1093/haschl/qxae094)
Supplement: qxae094_Supplementary_Data [file qxae094_supplementary_data.zip]

Archive with 2 entries (2 files):
- coi_disclosure forms_Boyer et al.docx
- Supplementary Material_HASCHOLAR-D-24-00083.docx
